# Supplementary material for: Effects of Amphidinium carterae Phytocompounds on Proliferation and the Epithelial–Mesenchymal Transition Process in T98G Glioblastoma Cells
Source: Mar Drugs. 2025 Apr 16;23(4):173. doi: 10.3390/md23040173 (PMC12029094; doi:10.3390/md23040173)
Supplement: Supplementary file 1 [file marinedrugs-23-00173-s001.zip]

Archive with 1 entries (1 files):
- marinedrugs-3526997-supplementary.pdf
